# Supplementary material for: Campylobacter coli Prosthetic Joint Infection: Case Report and a Review of the Literature
Source: Pathogens. 2024 Sep 27;13(10):838. doi: 10.3390/pathogens13100838 (PMC11510586; doi:10.3390/pathogens13100838)
Supplement: Supplementary file 1 [file pathogens-13-00838-s001.zip › Supplementary Table S1.xlsx]

## Sheet: Strain and sequence data
Supplementary Table S1. Origin, host, source, isolation dates, MLST characteristics, genome metrics, antibioresistance and virulence gene detected in the two strains of Campylobacter coli
Strain name	BioSample accession	Species	Location	Host	Source	Year	MLST CC	MLST ST	aspA	glnA	gltA*	glyA*	pgm	tkt	uncA*	Genome metrics					Antibioresistance gene							Virulence genes
																Average read quality	Average read coverage	N50	No. contigs	Length	blaOXA-460	aadE-Cc	cmeB	cmeC	cmeD	cmeE	cmeF	cadF	cdtA	cdtB	cdtC	cheA	cheV	cheW	cheY	ciaB	ciaC	Cj0371	Cj0883c	Cj1135	Cj1136	Cj1137c	Cj1138	Cj1145c	Cj1279c	Cj1416c	Cj1417c	Cj1418c	Cj1419c
23C064_S40	SAMN43360088	C. coli	Belgium	Human	hip punction	2023	Unassigned	14004	78	759	853	1144	317	208	938	34	640	222939	190	1648453	+	+	+	+	+	+	+	-	-	-	-	+	+	+	+	+	+	+	+	-	-	-	-	-	-	-	+	+	+
23C065_S41	SAMN43361095	C. coli	Belgium	Human	stool	2023	Unassigned	14004	78	759	853	1144	317	208	938	34	641	222938	192	1648453	+	+	+	+	+	+	+	-	-	-	-	+	+	+	+	+	+	+	+	-	-	-	-	-	-	-	+	+	+
* gltA, glyA and uncA were submited to PubMLST database for the study
MLST	Multilocus Sequence Type
ST	Sequence Type
CC	Clonal complex
+	Presence of the gene
-	Absence of the gene
[truncated: 111 more columns]
