# Supplementary material for: Campylobacter coli Prosthetic Joint Infection: Case Report and a Review of the Literature
Source: Pathogens. 2024 Sep 27;13(10):838. doi: 10.3390/pathogens13100838 (PMC11510586; doi:10.3390/pathogens13100838)
Supplement: Supplementary file 1 [file pathogens-13-00838-s001.zip › Supplementary Table S2.xlsx]

## Sheet: Virulence associated gene
Supplementary Table S2. Virulence-associated genes in both C. coli strains.
Functional group	Encoding gene	Product description	Identity (%)	Coverage (%)	References
Adherence	porA	major outer membrane protein	78	98
Immune modulation	Cj1417c	amidotransferase	84	100
	Cj1418c	amidotransferase	89	100
	Cj1419c	methyltransferase	91	100
	Cj1420c	methyltransferase	92	100
	Cj1427c	sugar-nucleotide epimerase/dehydratease	90	100
	fcl	GDP-L-fucose synthetase	84	100
	gmhA2	phosphoheptose isomerase	83	100
	hldD	ADP-glyceromanno-heptose 6-epimerase	87	100
	hldE	bifunctional D-beta-D-heptose 7-phosphate kinase/D-beta-D-heptose 1-phosphate adenylyltransferase	86	100
	kpsD	capsule polysaccharide ABC transporter substrate-binding protein	85	100
	kpsE	capsule polysaccharide ABC transporter permease	89	100	[46]
	kpsM	capsule polysaccharide ABC transporter permease	88	100	[43]
	kpsS	capsule polysaccharide modification protein	84	100
	kpsT	capsule polysaccharide ABC transporter ATP-binding potein	91	100
	waaC	heptosyltransferase I	79	100
	waaF	heptosyltransferase II	83	99
Invasion	ciaB	invasion antigen CiaB	80	99	[49]
	ciaC	invasion antigen CiaC	83	99	[48]
Motility	flaC	flagellin C	90	100	[34, 35]
	flhA	flagellar biosynthesis protein FlhA	87	100	[34]
	cheA	chemotaxis histidine kinase	86	99
	cheV	chemotaxis protein	86	99
	cheW	chemotaxis protein	87	100
	cheY	chemotaxis protein CheY	87	100	[36]
	Cj0371		85	100
	Cj0883c		85	99
	flaA	flagellin A	84	86	[40]
	flgB	flagellin B	91	100	[40]
	flgC	flagellin C	90	100
	flgE	flagellar hook protein	86	100
	flgG	flagellar basal body rod protein	88	100
	flgG2	flagellar basal body rod protein	88	91
	flgH	flagellar basal body L-ring protein	86	99
	flgI	flagellar basal body P-ring protein	87	100
	flgK	flagellar hook-associated protein FlgK	85	100
	flgL		86	100
	flgM	flagellar biosynthesis protein FlgM	85	99
	flgP	Flagellar assembly lipoprotein FlgP	85	99	[37]
	flgS	signal transduction histidine kinase	81	100
	flhG	ATP-binding protein	85	100
	fliF	flagellar MS-ring protein	86	100	[34, 37, 38]
	fliG	flagellar motor switch protein	90	100
	fliH	flagellar assembly protein FliH	80	100
	fliI	flagellum-specific ATP synthase	87	100
	fliK	flagellar hook-length control protein	82	82
	fliL	flagellar basal body-associated protein FliL	86	100
	fliM	flagellar motor switch protein FliM	88	100	[37-40]
	fliP	flagellar biosynthesis protein FliP	82	100	[34]
	fliQ	flagellar biosynthesis protein FliQ	89	100	[34]
	fliS	flagellar protein FliS	88	100	[35]
	fliW	Flagellar assembly factor FliW	87	100	[35]
	fliY	flagellar motor switch protein FliY	82	100	[37]
	motA	flagellar motor protein MotA	87	100	[41]
	motB	flagellar motor protein MotB	77	99	[41]
	pflA	paralysed flagellum protein	81	99	[41]
	pseA	pseudaminic acid biosynthesis protein Pse	86	100
	pseB	UDP-N-acetylglucosamine 4,6-dehydratase	88	100
	pseC	UDP-4-amino-4,6-dideoxy-N-acetyl-beta-L-altrosamine transaminase	84	100
	pseF	pseudaminic acid cytidylyltransferase	82	100
	pseG	UPD-2, 4-diacetamido-2, 4, 6-trideoxy-beta-L-altropyranose hydrolase	81	100
	ptmB	CMP-N,N'-diacetyllegionaminic acid synthase	82	100
	rpoN	RNA polymerase factor sigma-54	85	100
